# Supplementary material for: Review of the Southeast Asian species of the Aenictus javanus and Aenictus philippinensis species groups (Hymenoptera, Formicidae, Aenictinae)
Source: Zookeys. 2012 May 14;(193):49–78. doi: 10.3897/zookeys.193.2768 (PMC3361139; doi:10.3897/zookeys.193.2768)
Supplement: XML Treatment for Aenictus doydeei [file zookeys.193.2768-treatment1.xml]

<!DOCTYPE tp:taxon-treatment
  PUBLIC "-//TaxonX//DTD Taxonomic Treatment Publishing DTD v0 20100105//EN" "tax-treatment-NSO.dtd">
<tp:taxon-treatment xmlns:tp="http://www.plazi.org/taxpub"><tp:treatment-meta><mixed-citation publication-type="journal"><person-group><name><surname>Jaitrong</surname><given-names>Weeyawat</given-names></name><name><surname>Yamane</surname><given-names>Seiki</given-names></name></person-group><article-title>Review of the Southeast Asian species of the 
                    <italic>Aenictus javanus</italic> and 
                    <italic>Aenictus philippinensis</italic> species groups (Hymenoptera, Formicidae, Aenictinae)
                </article-title><source>Zookeys</source><day>14</day><month>5</month><year>2012</year><volume>2012</volume><issue>193</issue><fpage>49</fpage><lpage>78</lpage><pub-id pub-id-type="doi">10.3897/zookeys.193.2768</pub-id></mixed-citation></tp:treatment-meta><tp:nomenclature><tp:taxon-name>
                            <tp:taxon-name-part taxon-name-part-type="genus">Aenictus</tp:taxon-name-part>
                            <tp:taxon-name-part taxon-name-part-type="species">doydeei</tp:taxon-name-part>
                        <object-id xmlns:xlink="http://www.w3.org/1999/xlink" xlink:type="simple">http://species-id.net/wiki/Aenictus_doydeei</object-id>
								</tp:taxon-name><tp:taxon-authority>Jaitrong &amp; Yamane, 2011</tp:taxon-authority><xref ref-type="fig" rid="F1">Figs 1</xref><xref ref-type="fig" rid="F7">7A</xref><tp:nomenclature-citation-list><tp:nomenclature-citation><tp:taxon-name>Aenictus doydeei</tp:taxon-name><comment> Jaitrong &amp; Yamane, in <xref ref-type="bibr" rid="B9">Jaitrong et al. 2011</xref>: 319, figs 7–9.</comment></tp:nomenclature-citation></tp:nomenclature-citation-list></tp:nomenclature><tp:treatment-sec sec-type="Types"><title>Types.</title><p>Holotype and 61 paratype workers from a plantation, 211 m, Sivilay Village, Naxaythong Dist., Vientiane, Laos, <named-content xmlns:xlink="http://www.w3.org/1999/xlink" content-type="dwc:verbatimCoordinates" xlink:type="simple">18°16'10"N, 102°26'36"E</named-content>, 10.VI.2010, W. Jaitrong leg., WJT10-LAO13 (AMK, BMNH, KKIC, MCZC, SKYC, THNHM, examined).</p></tp:treatment-sec><tp:treatment-sec sec-type="Measurements"><title>Measurements.</title><p>Holotype: TL 3.40 mm; HL 0.70 mm; HW 0.65 mm; SL 0.40 mm; ML 1.00 mm; PL 0.28 mm; CI 93; SI 62.</p><p>Paratype workers(n= 9): TL 2.90–3.40 mm; HL 0.53–0.70 mm; HW 0.48–0.65 mm; SL 0.28–0.40 mm; ML 0.75–1.00 mm; PL 0.23–0.28 mm; CI 91–95; SI 55–62.</p></tp:treatment-sec><tp:treatment-sec sec-type="Description"><title>Description of worker</title><p>(holotype and paratypes).Head in full-face view almost as long as broad, with sides convex and posterior margin almost straight or feebly concave; seen in profile occipital corner of head rounded. Antennal scape reaching midlength of head; antennal segment II longer and narrower than each of III–VI; terminal segment (X) about 2.5 times as long as broad. Anterior margin of clypeus bearing 9–10 denticles. Masticatory margin of mandible with 3 acute teeth including a large apical tooth; basal margin lacking denticles. Mesosoma seen from above broader anteriorly than posteriorly; promesonotum laterally edged, in profile weakly convex dorsally and sloping gradually to propodeal junction; in profile propodeum slightly lower than promesonotum and almost flat dorsally; suture between mesopleuron and metapleuron completely absent; propodeal junction angulate, right-angled; declivity of propodeum shallowly concave, encircled by a thin rim. Petiole almost as long as high, its dorsal outline slightly elevated posteriorly; subpetiolar process well developed, subrectangular, its ventral margin almost straight and longer than posterior margin; postpetiole seen in profile subrectangular and slightly larger than petiole.</p><p>Head entirely smooth and shiny. Dorsal surface of pronotum smooth and shiny, lateral face superficially reticulate and shiny; mesothorax, metapleuron and propodeum densely microreticulate. Petiole entirely microreticulate. Postpetiole microreticulate except for a small smooth and shiny area on dorsal surface.</p><p><!--PageBreak-->Head and mesosoma dorsally with relatively sparse standing hairs mixed with sparse short hairs; longest pronotal hairs 0.18–0.20 mm long. Head, mesosoma, petiole and postpetiole reddish brown; gaster yellowish brown; propodeum darker than other parts</p><fig id="F1" position="float" orientation="portrait"><label>Figure 1.</label><caption><p><italic><tp:taxon-name>Aenictus doydeei</tp:taxon-name></italic> (paratype). <bold>A</bold> Head in full-face view <bold>B</bold> habitus in profile <bold>C</bold> propodeal junction, petiole and postpetiole in profile <bold>D</bold> propodeal declivity with body in dorsal view <bold>E</bold> occipital corner of head in profile <bold>F</bold> dorsal view of body.</p></caption><graphic xmlns:xlink="http://www.w3.org/1999/xlink" xlink:href="ZooKeys-193-049-g001.jpg" position="float" orientation="portrait" xlink:type="simple"/></fig></tp:treatment-sec><tp:treatment-sec sec-type="Non-type material examined"><title>Non-type material examined.</title><p><bold>VIETNAM:</bold> Dong Nai Prov., S. Cat Tien N.P., Crocodile Lake Trail, 18.X.2004, K. Eguchi leg., Eg04-VN-707 (SKYC). <bold>THAILAND:</bold> NE. Thailand, Loei Prov., Phu Rur Dist., disturbed area, 10.IV.2008, P.<!--PageBreak--> Kosolpanyapiwat leg., PKK08-TH102 (SKYC, THNHM); Chaiyaphum Prov., Phu Kheao Dist., Agricultural area, 30.I.1999, W. Jaitrong leg., WJT99-AG22 (SKYC, THNHM); NE. Thailand, Nakhon Ratchasima Prov., Sakaerat ERS, 10.VII.1999, Sk. Yamane leg., TH99-SKY-19 (SKYC, THNHM).</p></tp:treatment-sec><tp:treatment-sec sec-type="Distribution"><title>Distribution</title><p><bold>.</bold> Vietnam (new record), Laos and Thailand (<xref ref-type="fig" rid="F7">Fig. 7A</xref>).</p></tp:treatment-sec><tp:treatment-sec sec-type="Bionomics"><title>Bionomics.</title><p>The type series from Laos and three colonies from Thailand were collected from disturbed areas in the night. Thus <italic><tp:taxon-name>Aenictus doydeei</tp:taxon-name></italic> is very probably nocturnal. <xref ref-type="bibr" rid="B9">Jaitrong et al. (2011)</xref> reported that this species preyed on <italic><tp:taxon-name>Pheidole plagiaria</tp:taxon-name></italic>.</p></tp:treatment-sec><tp:treatment-sec sec-type="Remarks"><title>Remarks.</title><p>This species is closely related to <italic><tp:taxon-name>Aenictus javanus</tp:taxon-name></italic>, <italic><tp:taxon-name>Aenictus longinodus</tp:taxon-name></italic>, and <italic><tp:taxon-name>Aenictus nishimurai</tp:taxon-name></italic> in terms of body size and coloration. <italic><tp:taxon-name>Aenictus doydeei</tp:taxon-name></italic>, however, is easily distinguished from <italic><tp:taxon-name>Aenictus javanus</tp:taxon-name></italic> and <italic><tp:taxon-name>Aenictus longinodus</tp:taxon-name></italic> as follows: occipital margin of head in profile rounded (<xref ref-type="fig" rid="F1">Fig. 1E</xref>), while angled in <italic><tp:taxon-name>Aenictus javanus</tp:taxon-name></italic> (<xref ref-type="fig" rid="F3">Fig. 3D</xref>); petiole almost as long as high, but clearly longer than high in <italic><tp:taxon-name>Aenictus javanus</tp:taxon-name></italic> and <italic><tp:taxon-name>Aenictus longinodus</tp:taxon-name></italic> (<xref ref-type="fig" rid="F3">Figs 3B</xref>, <xref ref-type="fig" rid="F4">4B, D</xref>). <italic><tp:taxon-name>Aenictus doydeei</tp:taxon-name></italic> is most similar to <italic><tp:taxon-name>Aenictus nishimurai</tp:taxon-name></italic>, but is clearly larger than <italic><tp:taxon-name>Aenictus nishimurai</tp:taxon-name></italic> with a slight overlap, and has the lateral face of the pronotum that is smooth but reticulated (almost smooth in <italic><tp:taxon-name>Aenictus nishimurai</tp:taxon-name></italic>). <italic><tp:taxon-name>Aenictus doydeei</tp:taxon-name></italic> is sympatric with <italic><tp:taxon-name>Aenictus nishimurai</tp:taxon-name></italic> in Vientiane province, Laos and in northeastern Thailand.</p></tp:treatment-sec><tp:treatment-sec><!--Section generated to contain objects referenced in tp:taxon-treatment.--><fig id="F7" position="float" orientation="portrait"><label>Figure 7.</label><caption><p>Distribution of the species of the <italic><tp:taxon-name>Aenictus javanus</tp:taxon-name></italic> group. <bold>A</bold> <italic><tp:taxon-name>Aenictus doydeei</tp:taxon-name></italic>, <italic><tp:taxon-name>Aenictus nishimurai</tp:taxon-name></italic>, and <italic><tp:taxon-name>Aenictus duengkaei</tp:taxon-name></italic> sp. n. <bold>B</bold> <italic><tp:taxon-name>Aenictus javanus</tp:taxon-name></italic>, <italic><tp:taxon-name>Aenictus longinodus</tp:taxon-name></italic> sp. n., and <italic><tp:taxon-name>Aenictus piercei</tp:taxon-name></italic>.</p></caption><graphic xmlns:xlink="http://www.w3.org/1999/xlink" xlink:href="ZooKeys-193-049-g007.jpg" position="float" orientation="portrait" xlink:type="simple"/></fig><fig id="F3" position="float" orientation="portrait"><label>Figure 3.</label><caption><p><italic><tp:taxon-name>Aenictus javanus</tp:taxon-name></italic> (non-type from Java). <bold>A</bold> Head in full-face view <bold>B</bold> habitus in profile <bold>C</bold> dorsal view of body <bold>D</bold> occipital corner of head.</p></caption><graphic xmlns:xlink="http://www.w3.org/1999/xlink" xlink:href="ZooKeys-193-049-g003.jpg" position="float" orientation="portrait" xlink:type="simple"/></fig><fig id="F4" position="float" orientation="portrait"><label>Figure 4.</label><caption><p><italic><tp:taxon-name>Aenictus longinodus</tp:taxon-name></italic> sp. n. (paratype). <bold>A</bold> Head in full-face view <bold>B</bold> propodeal junction, petiole and postpetiole in profile <bold>C</bold> dorsal view of body <bold>D</bold> habitus in profile.</p></caption><graphic xmlns:xlink="http://www.w3.org/1999/xlink" xlink:href="ZooKeys-193-049-g004.jpg" position="float" orientation="portrait" xlink:type="simple"/></fig></tp:treatment-sec><ref-list><ref id="B9"><mixed-citation xmlns:xlink="http://www.w3.org/1999/xlink" xlink:type="simple"><person-group><name name-style="western"><surname>Jaitrong</surname><given-names>W</given-names></name><name name-style="western"><surname>Yamane</surname><given-names>Sk</given-names></name><name name-style="western"><surname>Chanthalangsy</surname><given-names>N</given-names></name></person-group> (<year>2011</year>)<article-title> The ant genus <italic>Aenictus</italic> from Laos, with description of a new species (Hymenoptera: Formicidae: Aenictinae).</article-title><source>Journal of Asia-Pacific Entomology </source><volume>14</volume>: <fpage>317</fpage>-<lpage>322</lpage>. doi: <ext-link ext-link-type="uri" xlink:href="http://dx.doi.org/10.1016/j.aspen.2010.12.012" xlink:type="simple">10.1016/j.aspen.2010.12.012</ext-link></mixed-citation></ref></ref-list></tp:taxon-treatment>
