# Supplementary material for: Review of the Southeast Asian species of the Aenictus javanus and Aenictus philippinensis species groups (Hymenoptera, Formicidae, Aenictinae)
Source: Zookeys. 2012 May 14;(193):49–78. doi: 10.3897/zookeys.193.2768 (PMC3361139; doi:10.3897/zookeys.193.2768)
Supplement: XML Treatment for Aenictus duengkaei [file zookeys.193.2768-treatment2.xml]

<!DOCTYPE tp:taxon-treatment
  PUBLIC "-//TaxonX//DTD Taxonomic Treatment Publishing DTD v0 20100105//EN" "tax-treatment-NSO.dtd">
<tp:taxon-treatment xmlns:tp="http://www.plazi.org/taxpub"><tp:treatment-meta><mixed-citation publication-type="journal"><person-group><name><surname>Jaitrong</surname><given-names>Weeyawat</given-names></name><name><surname>Yamane</surname><given-names>Seiki</given-names></name></person-group><article-title>Review of the Southeast Asian species of the 
                    <italic>Aenictus javanus</italic> and 
                    <italic>Aenictus philippinensis</italic> species groups (Hymenoptera, Formicidae, Aenictinae)
                </article-title><source>Zookeys</source><day>14</day><month>5</month><year>2012</year><volume>2012</volume><issue>193</issue><fpage>49</fpage><lpage>78</lpage><pub-id pub-id-type="doi">10.3897/zookeys.193.2768</pub-id></mixed-citation></tp:treatment-meta><tp:nomenclature><tp:taxon-name>
                            <tp:taxon-name-part taxon-name-part-type="genus">Aenictus</tp:taxon-name-part>
                            <tp:taxon-name-part taxon-name-part-type="species">duengkaei</tp:taxon-name-part>
                        <object-id xmlns:xlink="http://www.w3.org/1999/xlink" xlink:type="simple">urn:lsid:zoobank.org:act:DB41057D-3357-4A91-9A4A-25BCFA4926F8</object-id>
								<object-id xmlns:xlink="http://www.w3.org/1999/xlink" xlink:type="simple">http://species-id.net/wiki/Aenictus_duengkaei</object-id>
								</tp:taxon-name><tp:taxon-authority>Jaitrong &amp; Yamane</tp:taxon-authority><tp:taxon-status xmlns:xlink="http://www.w3.org/1999/xlink" xlink:type="simple">sp. n.</tp:taxon-status><xref ref-type="fig" rid="F2">Figs 2</xref><xref ref-type="fig" rid="F7">7A</xref></tp:nomenclature><tp:treatment-sec sec-type="Types"><title>Types.</title><p>Holotype worker from E. Thailand, Chacheongsao Prov., Khao Ang Reu Nai, dry evergreen forest, 22.VIII.2003, Sk. Yamane leg., TH03-SKY-79 (THNHM). Twelve paratype workers, same data as holotype (BMHN, MCZC, SKYC, THNHM).</p></tp:treatment-sec><tp:treatment-sec sec-type="Measurements"><title>Measurements.</title><p>Holotype: TL 1.90 mm; HL 0.43 mm; HW 0.38 mm; SL 0.20 mm; ML 0.58 mm; PL 0.15 mm; CI 88; SI 53.</p><p>Larger workers(paratypes, n= 5): TL 1.80–1.90 mm; HL 0.43–0.45 mm; HW 0.36–0.38 mm; SL 0.19–0.20 mm; ML 0.53–0.58 mm; PL 0.14–0.15 mm; CI 83–88; SI 52–53. Smaller workers(paratypes, n= 3): TL 1.50–1.55 mm; HL 0.40–0.43 mm; HW 0.25–0.28 mm; SL 0.15–0.16 mm; ML 0.45–0.48 mm; PL 0.10–0.13 mm; CI 63–65; SI 59–60.</p></tp:treatment-sec><tp:treatment-sec sec-type="Description"><title>Description of worker</title><p>(holotype and paratypes)<bold>.</bold> Head in full-face view distinctly longer than broad and subrectangular, with sides weakly convex or almost parallel, and posterior margin clearly concave; seen in profile occipital corner of head rounded. Antennal scape very short, not reaching midlength of head; antennal segment II clearly longer than each of III-VI; III-VI shorter than broad; terminal segment longer than VII+VIII+IX and about 1.6 times as long as broad. Anterior margin of clypeus bearing 5–7 denticles. Masticatory margin of mandible with 3 acute teeth including a large apical tooth; basal margin with 1–2 denticles behind large basal tooth. Mesosoma seen in profile almost flat dorsally; propodeal junction <!--PageBreak-->angulate; declivity of propodeum almost flat, with blunt lateral carinae, but not demarcated basally by a transverse carina. Petiole round almost as long as high; subpetiolar process well developed, subrectangular, its ventral border almost straight and longer than posterior border; postpetiole slightly smaller than petiole and its dorsal outline roundly convex.</p><p>Head and antennal scape smooth and shiny; mandible extensively smooth but narrow zone along basal margin sculptured. Dorsal and lateral face of pronotum smooth and shiny except for anteriormost portion microreticulate; mesonotum smooth and shiny; mesopleuron superficially shagreened with smooth and shiny interspaces; metapleuron and propodeum shiny but microreticulate. Petiole entirely microreticulate but its dorsal face with a small area that is smooth (in larger specimens this area weakly sculptured). Postpetiolar node almost smooth and shiny.<!--PageBreak--></p><p>Head with relatively sparse standing hairs; mesosoma dorsally with relatively dense standing hairs mixed with sparse short hairs over the surface; longest pronotal hairs 0.07–0.10 mm long. Head, gaster and legs yellowish brown; mesosoma, petiole and postpetiole reddish brown; mandible darker than elsewhere.</p><fig id="F2" position="float" orientation="portrait"><label>Figure 2.</label><caption><p><italic><tp:taxon-name>Aenictus duengkaei</tp:taxon-name></italic> sp. n. (holotype). <bold>A</bold> Head in full-face view <bold>B</bold> habitus in profile <bold>C</bold> dorsal view of body; <bold>D</bold>, mandible and anterior clypeal margin.</p></caption><graphic xmlns:xlink="http://www.w3.org/1999/xlink" xlink:href="ZooKeys-193-049-g002.jpg" position="float" orientation="portrait" xlink:type="simple"/></fig></tp:treatment-sec><tp:treatment-sec sec-type="Etymology"><title>Etymology.</title><p>The specific name is dedicated to Dr. Prateep Duengkae of the Faculty of Forestry, Kasetsart University, who helped us in collecting material in eastern Thailand.</p></tp:treatment-sec><tp:treatment-sec sec-type="Non-type material examined"><title>Non-type material examined.</title><p><bold>THAILAND:</bold> E. Thailand, Chonburi Prov., Kasetsart Siracha campus, agriculture area, 20.III.2004, Wanishsakulpong leg., WJT04-E50 (THNHM).</p></tp:treatment-sec><tp:treatment-sec sec-type="Distribution"><title>Distribution.</title><p>E. Thailand (<xref ref-type="fig" rid="F7">Fig. 7A</xref>).</p></tp:treatment-sec><tp:treatment-sec sec-type="Bionomics"><title>Bionomics.</title><p>This species has been known only from eastern Thailand. The type series was collected from soil in a lowland dry evergreen forest (ca. 200 m), while the other colony (WJT04-E50) was collected from soil in an agricultural area. Thus, this species inhabits both primary and disturbed forests.</p></tp:treatment-sec><tp:treatment-sec sec-type="Remarks"><title>Remarks.</title><p><italic><tp:taxon-name>Aenictus duengkaei</tp:taxon-name></italic> is similar to <italic><tp:taxon-name>Aenictus piercei</tp:taxon-name></italic> in terms of body size and coloration. Furthermore, the propodeal declivity is not margined basally with a carina in both species. However, <italic><tp:taxon-name>Aenictus duengkaei</tp:taxon-name></italic> is easily separated from the latter by the condition of the mandible that has a distinct denticle on the basal margin, while the denticle is lacking in <italic><tp:taxon-name>Aenictus piercei</tp:taxon-name></italic>.</p></tp:treatment-sec><tp:treatment-sec><!--Section generated to contain objects referenced in tp:taxon-treatment.--><fig id="F7" position="float" orientation="portrait"><label>Figure 7.</label><caption><p>Distribution of the species of the <italic><tp:taxon-name>Aenictus javanus</tp:taxon-name></italic> group. <bold>A</bold> <italic><tp:taxon-name>Aenictus doydeei</tp:taxon-name></italic>, <italic><tp:taxon-name>Aenictus nishimurai</tp:taxon-name></italic>, and <italic><tp:taxon-name>Aenictus duengkaei</tp:taxon-name></italic> sp. n. <bold>B</bold> <italic><tp:taxon-name>Aenictus javanus</tp:taxon-name></italic>, <italic><tp:taxon-name>Aenictus longinodus</tp:taxon-name></italic> sp. n., and <italic><tp:taxon-name>Aenictus piercei</tp:taxon-name></italic>.</p></caption><graphic xmlns:xlink="http://www.w3.org/1999/xlink" xlink:href="ZooKeys-193-049-g007.jpg" position="float" orientation="portrait" xlink:type="simple"/></fig></tp:treatment-sec></tp:taxon-treatment>
