# Supplementary material for: Review of the Southeast Asian species of the Aenictus javanus and Aenictus philippinensis species groups (Hymenoptera, Formicidae, Aenictinae)
Source: Zookeys. 2012 May 14;(193):49–78. doi: 10.3897/zookeys.193.2768 (PMC3361139; doi:10.3897/zookeys.193.2768)
Supplement: XML Treatment for Aenictus javanus [file zookeys.193.2768-treatment3.xml]

<!DOCTYPE tp:taxon-treatment
  PUBLIC "-//TaxonX//DTD Taxonomic Treatment Publishing DTD v0 20100105//EN" "tax-treatment-NSO.dtd">
<tp:taxon-treatment xmlns:tp="http://www.plazi.org/taxpub"><tp:treatment-meta><mixed-citation publication-type="journal"><person-group><name><surname>Jaitrong</surname><given-names>Weeyawat</given-names></name><name><surname>Yamane</surname><given-names>Seiki</given-names></name></person-group><article-title>Review of the Southeast Asian species of the 
                    <italic>Aenictus javanus</italic> and 
                    <italic>Aenictus philippinensis</italic> species groups (Hymenoptera, Formicidae, Aenictinae)
                </article-title><source>Zookeys</source><day>14</day><month>5</month><year>2012</year><volume>2012</volume><issue>193</issue><fpage>49</fpage><lpage>78</lpage><pub-id pub-id-type="doi">10.3897/zookeys.193.2768</pub-id></mixed-citation></tp:treatment-meta><tp:nomenclature><tp:taxon-name>
                            <tp:taxon-name-part taxon-name-part-type="genus">Aenictus</tp:taxon-name-part>
                            <tp:taxon-name-part taxon-name-part-type="species">javanus</tp:taxon-name-part>
                        <object-id xmlns:xlink="http://www.w3.org/1999/xlink" xlink:type="simple">http://species-id.net/wiki/Aenictus_javanus</object-id>
								</tp:taxon-name><tp:taxon-authority>Emery, 1896</tp:taxon-authority><xref ref-type="fig" rid="F3">Figs 3</xref><xref ref-type="fig" rid="F7">7B</xref><tp:nomenclature-citation-list><tp:nomenclature-citation><tp:taxon-name>Aenictus javanus</tp:taxon-name><comment><xref ref-type="bibr" rid="B4">Emery 1896</xref>: 245; <xref ref-type="bibr" rid="B6">Forel 1909</xref>: 222; <xref ref-type="bibr" rid="B12">Wilson 1964</xref>: 467 figs 36; <xref ref-type="bibr" rid="B2">Bolton 1995</xref>: 59.</comment></tp:nomenclature-citation></tp:nomenclature-citation-list></tp:nomenclature><tp:treatment-sec sec-type="Types"><title>Types.</title><p>Two syntype males from Java, Buitenzorg [Bogor] (MCSN, examined).</p></tp:treatment-sec><tp:treatment-sec sec-type="Measurements"><title>Measurements.</title><p>Non-type workersfrom the type locality (n= 8): TL 2.35–2.60 mm; HL 0.55–0.58 mm; HW 0.50–0.53 mm; SL 0.35 mm; ML 0.83–0.88 mm; PL 0.23–0.25 mm; CI 91; SI 67–70.</p></tp:treatment-sec><tp:treatment-sec sec-type="Description"><title>Description of worker</title><p>(non-type workers from the type locality)<bold>.</bold> Head in full-face view slightly longer than broad, subrectangular, with sides convex and posterior margin almost straight or feebly concave; seen in profile occipital corner of head angulated. Antennal scape reaching midlength of head; antennal segment II almost as long as each of III-V; terminal segment longer than VII+VIII+IX and 2.2 times as long as broad. Anterior margin of clypeus bearing 6–7 denticles. Masticatory margin of mandible with 3 acute teeth including a large apical tooth; basal margin lacking denticles. Promesonotum in profile weakly convex dorsally or almost flat and sloping gradually to propodeal junction; in profile propodeum almost flat dorsally; suture between mesopleuron and metapleuron almost absent; propodeal junction angulate, right-angled; declivity of propodeum shallowly concave, encircled by a thin rim. Peti<!--PageBreak-->ole distinctly longer than high, its dorsal outline slightly elevated posteriorly; subpetiolar process well developed, subrectangular, its ventral border almost straight or feebly concave and as long as posterior border; postpetiole almost as long as, its dorsal outline slightly convex.</p><p>Head including antennal scape smooth and shiny; mandible striate along basal margin and smooth in apical and peripheral parts. Dorsal surface of pronotum smooth and shiny, lateral face of pronotum superficially reticulate but shiny; anteriormost part of pronotum microreticulate; mesothorax, metapleuron and propodeum microreticulate. Petiole entirely microreticulate. Postpetiole microreticulate except for a small area on dorsal surface smooth and shiny.</p><p>Head and mesosoma dorsally with relatively sparse standing hairs mixed with sparse short hairs; longest pronotal hairs 0.15–0.18 mm long. Head yellowish brown to redish brown, mesosoma, petiole and postpetiole reddish brown; gaster yellowish brown. Typhlatta spot absent.<!--PageBreak--></p><fig id="F3" position="float" orientation="portrait"><label>Figure 3.</label><caption><p><italic><tp:taxon-name>Aenictus javanus</tp:taxon-name></italic> (non-type from Java). <bold>A</bold> Head in full-face view <bold>B</bold> habitus in profile <bold>C</bold> dorsal view of body <bold>D</bold> occipital corner of head.</p></caption><graphic xmlns:xlink="http://www.w3.org/1999/xlink" xlink:href="ZooKeys-193-049-g003.jpg" position="float" orientation="portrait" xlink:type="simple"/></fig></tp:treatment-sec><tp:treatment-sec sec-type="Non-type material examined"><title>Non-type material examined.</title><p><bold>MALAYSIA:</bold> Borneo, Sabah, Sandakan, Sepilok, Water Hole Trail, 30.V.2005, Alveron leg., A46 (SKYC); Borneo, Sabah, Sepilok forest, 27.I.1997, K. Eguchi leg., Eg97-BOR-506; Borneo, Sarawak, Lambir Hills N.P., 8 ha Plot, 11.VII.2004, H.O. Tanaka leg., TY04–801 (SKYC, THNHM). <bold>BRUNEI:</bold> Temburong, Kuala Belalong, Field Studies Centre, 19.II.1999, K. Eguchi leg., Eg97-BOR-225 (SKYC, THNHM). <bold>INDONESIA:</bold> W. Java, Bogor, Kebun Raya, 9.XII.1995, F. Ito leg., FI95–536 (SKYC, THNHM); same loc., 25.II.1997, F. Ito leg., FI97–06 (SKYC, THNHM).</p><p>Six workers from Java (2 pins, three on each pin, labeled as typus) identified as <italic><tp:taxon-name>Aenictus javanus</tp:taxon-name></italic> by Auguste-Henri Forel (MHNG) were examined. This series should be the same as that cited in <xref ref-type="bibr" rid="B6">Forel (1909)</xref>. These workers are not the types.</p></tp:treatment-sec><tp:treatment-sec sec-type="Distribution"><title>Distribution.</title><p>Borneo (Sabah, Sarawak, and Brunei) and Java (Bogor) (<xref ref-type="fig" rid="F7">Fig. 7B</xref>).</p></tp:treatment-sec><tp:treatment-sec sec-type="Bionomics"><title>Bionomics.</title><p>All colonies of this species were collected from lowland rainforests.</p></tp:treatment-sec><tp:treatment-sec sec-type="Remarks"><title>Remarks.</title><p>This species is closely related to <italic><tp:taxon-name>Aenictus doydeei</tp:taxon-name></italic>, <italic><tp:taxon-name>Aenictus longinodus</tp:taxon-name></italic>, and <italic><tp:taxon-name>Aenictus nishimurai</tp:taxon-name></italic> in terms of body size and coloration. Among these species is more closely related to <italic><tp:taxon-name>Aenictus longinodus</tp:taxon-name></italic> than the others in having the long petiole. <italic><tp:taxon-name>Aenictus javanus</tp:taxon-name></italic> can be separated from <italic><tp:taxon-name>Aenictus longinodus</tp:taxon-name></italic> as follows: occipital margin of head in profile angulated, while rounded in <italic><tp:taxon-name>Aenictus longinodus</tp:taxon-name></italic>; the lateral face of the pronotum that are reticulate but shiny (almost smooth in <italic><tp:taxon-name>Aenictus longinodus</tp:taxon-name></italic>).</p></tp:treatment-sec><tp:treatment-sec><!--Section generated to contain objects referenced in tp:taxon-treatment.--><fig id="F7" position="float" orientation="portrait"><label>Figure 7.</label><caption><p>Distribution of the species of the <italic><tp:taxon-name>Aenictus javanus</tp:taxon-name></italic> group. <bold>A</bold> <italic><tp:taxon-name>Aenictus doydeei</tp:taxon-name></italic>, <italic><tp:taxon-name>Aenictus nishimurai</tp:taxon-name></italic>, and <italic><tp:taxon-name>Aenictus duengkaei</tp:taxon-name></italic> sp. n. <bold>B</bold> <italic><tp:taxon-name>Aenictus javanus</tp:taxon-name></italic>, <italic><tp:taxon-name>Aenictus longinodus</tp:taxon-name></italic> sp. n., and <italic><tp:taxon-name>Aenictus piercei</tp:taxon-name></italic>.</p></caption><graphic xmlns:xlink="http://www.w3.org/1999/xlink" xlink:href="ZooKeys-193-049-g007.jpg" position="float" orientation="portrait" xlink:type="simple"/></fig></tp:treatment-sec><ref-list><ref id="B4"><mixed-citation xmlns:xlink="http://www.w3.org/1999/xlink" xlink:type="simple"><person-group><name name-style="western"><surname>Emery</surname><given-names>C</given-names></name></person-group> (<year>1896</year>)<article-title> Formicides récoltés a Buitenzorg (Java), par M. Massart.</article-title><source>Annales de la Société Entomologique de Belgique </source><volume>40</volume>: <fpage>245</fpage>-<lpage>249</lpage>.</mixed-citation></ref><ref id="B6"><mixed-citation xmlns:xlink="http://www.w3.org/1999/xlink" xlink:type="simple"><person-group><name name-style="western"><surname>Forel</surname><given-names>A</given-names></name></person-group> (<year>1909</year>)<article-title> Ameisen aus Java und Krakatau beobachtet und gesammelt von Herrn Edward Jacobson. 1. Systematischer Theil.</article-title><source>Notes from the Leyden Museum </source><volume>31</volume>: <fpage>221</fpage>-<lpage>232</lpage>.</mixed-citation></ref><ref id="B12"><mixed-citation xmlns:xlink="http://www.w3.org/1999/xlink" xlink:type="simple"><person-group><name name-style="western"><surname>Wilson</surname><given-names>EO</given-names></name></person-group> (<year>1964</year>)<article-title> The true army ants of the Indo-Australian area (Hymenoptera: Formicidae: Dorylinae).</article-title><source>Pacific Insects </source><volume>6</volume> (<issue>3</issue>): <fpage>427</fpage>-<lpage>483</lpage>.</mixed-citation></ref><ref id="B2"><mixed-citation xmlns:xlink="http://www.w3.org/1999/xlink" xlink:type="simple"><person-group><name name-style="western"><surname>Bolton</surname><given-names>B</given-names></name></person-group> (<year>1995</year>)<source> A New General Catalogue of the Ants of the World.</source><publisher-name>Harvard University Press, Cambridge</publisher-name>, <publisher-loc>Massachusetts</publisher-loc>, <lpage>504</lpage> pp.</mixed-citation></ref></ref-list></tp:taxon-treatment>
