# Supplementary material for: Review of the Southeast Asian species of the Aenictus javanus and Aenictus philippinensis species groups (Hymenoptera, Formicidae, Aenictinae)
Source: Zookeys. 2012 May 14;(193):49–78. doi: 10.3897/zookeys.193.2768 (PMC3361139; doi:10.3897/zookeys.193.2768)
Supplement: XML Treatment for Aenictus longinodus [file zookeys.193.2768-treatment4.xml]

<!DOCTYPE tp:taxon-treatment
  PUBLIC "-//TaxonX//DTD Taxonomic Treatment Publishing DTD v0 20100105//EN" "tax-treatment-NSO.dtd">
<tp:taxon-treatment xmlns:tp="http://www.plazi.org/taxpub"><tp:treatment-meta><mixed-citation publication-type="journal"><person-group><name><surname>Jaitrong</surname><given-names>Weeyawat</given-names></name><name><surname>Yamane</surname><given-names>Seiki</given-names></name></person-group><article-title>Review of the Southeast Asian species of the 
                    <italic>Aenictus javanus</italic> and 
                    <italic>Aenictus philippinensis</italic> species groups (Hymenoptera, Formicidae, Aenictinae)
                </article-title><source>Zookeys</source><day>14</day><month>5</month><year>2012</year><volume>2012</volume><issue>193</issue><fpage>49</fpage><lpage>78</lpage><pub-id pub-id-type="doi">10.3897/zookeys.193.2768</pub-id></mixed-citation></tp:treatment-meta><tp:nomenclature><tp:taxon-name>
                            <tp:taxon-name-part taxon-name-part-type="genus">Aenictus</tp:taxon-name-part>
                            <tp:taxon-name-part taxon-name-part-type="species">longinodus</tp:taxon-name-part>
                        <object-id xmlns:xlink="http://www.w3.org/1999/xlink" xlink:type="simple">urn:lsid:zoobank.org:act:69B819C3-94CE-47A3-8B62-3291A6BA2572</object-id>
								<object-id xmlns:xlink="http://www.w3.org/1999/xlink" xlink:type="simple">http://species-id.net/wiki/Aenictus_longinodus</object-id>
								</tp:taxon-name><tp:taxon-authority>Jaitrong &amp; Yamane</tp:taxon-authority><tp:taxon-status xmlns:xlink="http://www.w3.org/1999/xlink" xlink:type="simple">sp. n.</tp:taxon-status><xref ref-type="fig" rid="F4">Figs 4</xref><xref ref-type="fig" rid="F7">7B</xref></tp:nomenclature><tp:treatment-sec sec-type="Types"><title>Types.</title><p>Holotype worker from S. Thailand, Trang Prov., Khao Chong Botanical Garden, evergreen forest, 8.XI.2003, W. Jaitrong, THNHM-I03–942 (= TH03-WJT-713, THNHM). Thirty-seven paratype workers, same data as holotype (BMHN, MCZC, MHNG, SKYC, THNHM).</p></tp:treatment-sec><tp:treatment-sec sec-type="Measurements"><title>Measurements.</title><p>Holotype: TL 2.55 mm; HL 0.55 mm; HW 0.53 mm; SL 0.33 mm; ML 0.80 mm; PL 0.25 mm; CI 95; SI 62.</p><p>Larger workers(paratypes, n= 8): TL 2.45–2.60 mm; HL 0.55–0.58 mm; HW 0.53–0.55 mm; SL 0.33–0.35 mm; ML 0.80–0.88 mm; PL 0.25 mm; CI 95–96; SI 61–64. Smaller workers(paratypes, n= 4): TL 1.90–2.00 mm; HL 0.45–0.53 mm; HW 0.40–0.43 mm; SL 0.22–0.28 mm; ML 0.63–0.73 mm; PL 0.18–0.19 mm; CI 85–89; SI 56–61.</p></tp:treatment-sec><tp:treatment-sec sec-type="Description"><title>Description of worker</title><p>(holotype and paratypes)<bold>.</bold> Head in full-face view slightly longer than broad, with sides convex and posterior margin almost straight; seen in profile occipital corner of head rounded. Antennal scape reaching midlength of head; antennal segment II longer and narrower than each of III-VI; terminal segment about 2 times as long as broad. Anterior margin of clypeus bearing 7 denticles. Masticatory margin of mandible with 3 acute teeth including a large apical tooth; basal margin lacking denticles. Promesonotum seen in profile almost flat or weakly convex dorsally and sloping gradually to propodeal junction; in profile propodeum slightly lower than <!--PageBreak-->promesonotum and almost flat dorsally; propodeal junction angulate, right-angled; declivity of propodeum shallowly concave, encircled by a thin rim. Petiole longer than high, its dorsal outline convex; subpetiolar process well developed, subrectangular, its ventral margin almost straight or weakly convex and slightly longer than posterior margin; postpetiole seen in profile subrectangular and slightly shorter than petiole.</p><p>Head including antennal scape smooth and shiny; mandible striate along basal margin and smooth in apical and peripheral parts. Dorsal and lateral surface of pronotum smooth and shiny except for anteriormost part microreticulate; mesothorax, metapleuron and propodeum microreticulate. Petiole entirely microreticulate. Postpetiole microreticulate except for a small smooth and shiny area on dorsal surface.</p><p>Head and mesosoma dorsally with relatively sparse standing hairs mixed with sparse short hairs over the surface; longest pronotal hairs 0.13–0.15 mm long. Head, mesosoma, petiole and postpetiole reddish brown; gaster yellowish brown and paler than the other parts of body; propodeum darkest.</p><fig id="F4" position="float" orientation="portrait"><label>Figure 4.</label><caption><p><italic><tp:taxon-name>Aenictus longinodus</tp:taxon-name></italic> sp. n. (paratype). <bold>A</bold> Head in full-face view <bold>B</bold> propodeal junction, petiole and postpetiole in profile <bold>C</bold> dorsal view of body <bold>D</bold> habitus in profile.</p></caption><graphic xmlns:xlink="http://www.w3.org/1999/xlink" xlink:href="ZooKeys-193-049-g004.jpg" position="float" orientation="portrait" xlink:type="simple"/></fig></tp:treatment-sec><tp:treatment-sec sec-type="Etymology"><title>Etymology.</title><p>The specific name refers to the long petiole.</p></tp:treatment-sec><tp:treatment-sec sec-type="Non-type material examined"><title>Non-type material examined.</title><p><bold>THAILAND:</bold> S. Thailand, Nakhon Si Thammarat Prov., Nuppitam Dist., Khao Luang N.P., Krung Ching waterfall, rainforest, 20.V.2003, W. Jaitrong leg., THTHM-I03–3779 (= TH03-WJT330, THNHM); Trang Prov., Palian Dist., Ban Suso, Open area, 31.X.2011, W. Jaitrong leg., TH11-WJT-183 (SKYC, THNHM); Songkhla Prov., Ton Nga Chang W.S., 5.II.1998, N. Noon-anant leg., N98–3 (SKYC, THNHM); same loc., 29.X.1997, N. Noon-anant leg., N97–1 (SKYC, THNHM); Songkhla Prov., Hat Yai, Songkhlanakarin Campus, PSU forest, 21.X.2011, Sk. Yamane leg., TH11-SKY-166 (SKYC, THNHM).</p></tp:treatment-sec><tp:treatment-sec sec-type="Distribution"><title>Distribution.</title><p>Malay Peninsula (S. Thailand) (<xref ref-type="fig" rid="F7">Fig. 7B</xref>).</p></tp:treatment-sec><tp:treatment-sec sec-type="Bionomics"><title>Bionomics.</title><p>The type series, two colonies from Ton Nga Chang Wildlife Sanctuary (N98–3 and N97–1), and a colony from Khao Luang National Park (TH03-WJT330) were collected in lowland rainforests. A colony (TH11-WJT-183) was collected from an open area in the day, while a colony (TH11-SKY-166), just coming out of soil, was from a disturbed forest near a concrete road in the night. Thus, this species inhabits both primary and disturbed forests and is active in the day and night.</p></tp:treatment-sec><tp:treatment-sec sec-type="Remarks"><title>Remarks.</title><p>This species is most similar to <italic><tp:taxon-name>Aenictus javanus</tp:taxon-name></italic>. See under <italic><tp:taxon-name>Aenictus javanus</tp:taxon-name></italic> for details.</p></tp:treatment-sec><tp:treatment-sec><!--Section generated to contain objects referenced in tp:taxon-treatment.--><fig id="F7" position="float" orientation="portrait"><label>Figure 7.</label><caption><p>Distribution of the species of the <italic><tp:taxon-name>Aenictus javanus</tp:taxon-name></italic> group. <bold>A</bold> <italic><tp:taxon-name>Aenictus doydeei</tp:taxon-name></italic>, <italic><tp:taxon-name>Aenictus nishimurai</tp:taxon-name></italic>, and <italic><tp:taxon-name>Aenictus duengkaei</tp:taxon-name></italic> sp. n. <bold>B</bold> <italic><tp:taxon-name>Aenictus javanus</tp:taxon-name></italic>, <italic><tp:taxon-name>Aenictus longinodus</tp:taxon-name></italic> sp. n., and <italic><tp:taxon-name>Aenictus piercei</tp:taxon-name></italic>.</p></caption><graphic xmlns:xlink="http://www.w3.org/1999/xlink" xlink:href="ZooKeys-193-049-g007.jpg" position="float" orientation="portrait" xlink:type="simple"/></fig></tp:treatment-sec></tp:taxon-treatment>
