# Supplementary material for: Review of the Southeast Asian species of the Aenictus javanus and Aenictus philippinensis species groups (Hymenoptera, Formicidae, Aenictinae)
Source: Zookeys. 2012 May 14;(193):49–78. doi: 10.3897/zookeys.193.2768 (PMC3361139; doi:10.3897/zookeys.193.2768)
Supplement: XML Treatment for Aenictus nishimurai [file zookeys.193.2768-treatment5.xml]

<!DOCTYPE tp:taxon-treatment
  PUBLIC "-//TaxonX//DTD Taxonomic Treatment Publishing DTD v0 20100105//EN" "tax-treatment-NSO.dtd">
<tp:taxon-treatment xmlns:tp="http://www.plazi.org/taxpub"><tp:treatment-meta><mixed-citation publication-type="journal"><person-group><name><surname>Jaitrong</surname><given-names>Weeyawat</given-names></name><name><surname>Yamane</surname><given-names>Seiki</given-names></name></person-group><article-title>Review of the Southeast Asian species of the 
                    <italic>Aenictus javanus</italic> and 
                    <italic>Aenictus philippinensis</italic> species groups (Hymenoptera, Formicidae, Aenictinae)
                </article-title><source>Zookeys</source><day>14</day><month>5</month><year>2012</year><volume>2012</volume><issue>193</issue><fpage>49</fpage><lpage>78</lpage><pub-id pub-id-type="doi">10.3897/zookeys.193.2768</pub-id></mixed-citation></tp:treatment-meta><tp:nomenclature><tp:taxon-name>
                            <tp:taxon-name-part taxon-name-part-type="genus">Aenictus</tp:taxon-name-part>
                            <tp:taxon-name-part taxon-name-part-type="species">nishimurai</tp:taxon-name-part>
                        <object-id xmlns:xlink="http://www.w3.org/1999/xlink" xlink:type="simple">http://species-id.net/wiki/Aenictus_nishimurai</object-id>
								</tp:taxon-name><tp:taxon-authority>Terayama &amp; Kubota, 1993</tp:taxon-authority><xref ref-type="fig" rid="F5">Figs 5</xref><xref ref-type="fig" rid="F7">7A</xref><tp:nomenclature-citation-list><tp:nomenclature-citation><tp:taxon-name>Aenictus nishimurai</tp:taxon-name><comment><xref ref-type="bibr" rid="B10">Terayama and Kubota 1993</xref>: 70, figs 9–10; <xref ref-type="bibr" rid="B9">Jaitrong et al. 2011</xref>: 321, figs 10–12.</comment></tp:nomenclature-citation></tp:nomenclature-citation-list></tp:nomenclature><tp:treatment-sec sec-type="Types"><title>Types.</title><p>Holotype and 10 paratype workers (NIAST, SKYC) from Thailand, Changmai Prov. [Chiangmai Prov.], Doi Suthep (1,500 m alt.), 18.VIII.1992, M. Terayama and S. Kubota leg. A paratype in SKYC was examined.</p></tp:treatment-sec><tp:treatment-sec sec-type="Measurements"><title>Measurements.</title><p>Paratype: TL 2.40 mm; HL 0.58 mm; HW 0.48 mm; SL 0.25 mm; ML 0.75 mm; PL 0.20 mm; CI 83; SI 53.</p><p>Larger workers(non-types, n= 7): TL 2.66–2.90 mm; HL 0.60–0.65 mm; HW 0.53–0.58 mm; SL 0.33–0.35 mm; ML 0.83–0.90 mm; PL 0.23–0.25 mm; CI 88; SI 61–64. Smaller workers(non-types, n= 4): TL 1.95–2.25 mm; HL 0.48–0.50 mm; HW 0.38–0.43 mm; SL 0.20–0.25 mm; ML 0.55–0.65 mm; PL 0.15–0.18 mm; CI 79–85; SI 53–59.</p></tp:treatment-sec><tp:treatment-sec sec-type="Description"><title>Description of worker</title><p>(paratype and non-type workers)<bold>.</bold> Head in full-face view longer than broad, with sides slightly convex and posterior margin almost straight or feebly concave; seen in profile occipital corner of head rounded. Antennal scape reaching midlength of head; antennal segment II almost as long as broad; III-VIII each slightly broader than long; terminal segment 2.3 times as long as broad. Anterior margin of clypeus bearing 7–10 denticles. Masticatory margin of mandible with 3 acute teeth including a large apical tooth; basal margin lacking denticles. Mesosoma seen in profile <!--PageBreak-->weakly convex dorsally or almost flat; in profile propodeum almost flat dorsally; suture between mesopleuron and metapleuron absent; propodeal junction dully angulated, forming an almost right angle; declivity of propodeum shallowly concave, encircled by a thin rim. Petiole nearly as long as high, its dorsal outline convex; subpetiolar process well developed, subrectangular, its ventral margin nearly straight and longer than posterior margin; postpetiole seen in profile almost as long as petiole, with round node.<!--PageBreak--></p><p>Head including antennal scape entirely smooth and shiny; mandible finely striate with outer zone smooth and shiny. Dorsal and lateral surface of pronotum smooth and shiny except for anteriormost part microreticulate; mesothorax, metapleuron, and propodeum microreticulate. Petiole entirely microreticulate. Postpetiole microreticulate except for smooth and shiny area on dorsal surface.</p><p>Head and mesosoma dorsally with relatively sparse standing hairs mixed with sparse short hairs; longest pronotal hairs 0.15–0.18 mm. Head yellowish brown; mesosoma, petiole and postpetiole reddish brown; gaster yellowish brown, but paler than head.</p><fig id="F5" position="float" orientation="portrait"><label>Figure 5.</label><caption><p><italic><tp:taxon-name>Aenictus nishimurai</tp:taxon-name></italic> (non-type from Chiang Mai Province, N. Thailand). <bold>A</bold> Head in full-face view <bold>B</bold> head in profile showing occipital margin <bold>C</bold> dorsal view of body <bold>D</bold> habitus in profile <bold>E</bold> propodeal junction, petiole and postpetiole in profile.</p></caption><graphic xmlns:xlink="http://www.w3.org/1999/xlink" xlink:href="ZooKeys-193-049-g005.jpg" position="float" orientation="portrait" xlink:type="simple"/></fig></tp:treatment-sec><tp:treatment-sec sec-type="Non-type material examined"><title>Non-type material examined.</title><p><bold>VIETNAM:</bold> N. Vietnam, Ha Tai Prov., Ba Vi N.P., 400–600 m alt., 12.XI.1999, K. Eguchi leg., Eg99-VN-107 (SKYC, THNHM); same loc., 11.XI.1999, K. Eguchi leg., Eg99-VN-84 (SKYC, THNHM); Bac Giang, Tay Yen Tu, 400 m alt., 23.V.2004, K. Eguchi leg., Eg04-VN-100 (SKYC). <bold>LAOS:</bold> Vientiane Prov., Pak Ngum Dist., Phang Dang Village, 14.VI.2010, W. Jaitrong leg., WJT10-LAO19, Sk. Yamane leg., LA10-SKY-56 (AMK, SKYC, THNHM). <bold>THAILAND:</bold> N. Thailand, Chiang Mai Prov., Mae Tang dist., 26.IV.2000, W. Jaitrong leg., WJT00-TH01 (SKYC, THNHM); W. Thailand, Kachanaburi Prov., Sai Yok N.P., 140 m alt., 30.VI.2002, Sk. Yamane leg., TH02-SKY-19 (SKYC, THNHM); NE. Thailand, Saraburi Prov., Phukae B.G., 1.VII.2002, Sk. Yamane leg., TH02-SKY-41 (SKYC, THNHM).</p></tp:treatment-sec><tp:treatment-sec sec-type="Distribution"><title>Distribution.</title><p>Vietnam, Laos and Thailand.</p></tp:treatment-sec><tp:treatment-sec sec-type="Bionomics"><title>Bionomics.</title><p>No biological information is available for <italic><tp:taxon-name>Aenictus nishimurai</tp:taxon-name></italic>. However, judging from the localities cited above this species is distributed from lowland to highland (200–1,500 m) and inhabits primary, secondary and disturbed forests.</p></tp:treatment-sec><tp:treatment-sec sec-type="Remarks"><title>Remarks.</title><p>This species is most similar to <italic><tp:taxon-name>Aenictus doydeei</tp:taxon-name></italic>. See under <italic><tp:taxon-name>Aenictus doydeei</tp:taxon-name></italic> for details.</p></tp:treatment-sec><tp:treatment-sec><!--Section generated to contain objects referenced in tp:taxon-treatment.--><fig id="F7" position="float" orientation="portrait"><label>Figure 7.</label><caption><p>Distribution of the species of the <italic><tp:taxon-name>Aenictus javanus</tp:taxon-name></italic> group. <bold>A</bold> <italic><tp:taxon-name>Aenictus doydeei</tp:taxon-name></italic>, <italic><tp:taxon-name>Aenictus nishimurai</tp:taxon-name></italic>, and <italic><tp:taxon-name>Aenictus duengkaei</tp:taxon-name></italic> sp. n. <bold>B</bold> <italic><tp:taxon-name>Aenictus javanus</tp:taxon-name></italic>, <italic><tp:taxon-name>Aenictus longinodus</tp:taxon-name></italic> sp. n., and <italic><tp:taxon-name>Aenictus piercei</tp:taxon-name></italic>.</p></caption><graphic xmlns:xlink="http://www.w3.org/1999/xlink" xlink:href="ZooKeys-193-049-g007.jpg" position="float" orientation="portrait" xlink:type="simple"/></fig></tp:treatment-sec><ref-list><ref id="B10"><mixed-citation xmlns:xlink="http://www.w3.org/1999/xlink" xlink:type="simple"><person-group><name name-style="western"><surname>Terayama</surname><given-names>M</given-names></name><name name-style="western"><surname>Kubota</surname><given-names>A</given-names></name></person-group> (<year>1993</year>)<article-title> The army ant genus <italic>Aenictus</italic> (Hymenoptera: Formicidae) from Thailand and Vietnam, with description of three new species.</article-title><source>Bulletin of the Biogeographical Society of Japan </source><volume>48</volume> (<issue>2</issue>): <fpage>68</fpage>-<lpage>72</lpage>.</mixed-citation></ref><ref id="B9"><mixed-citation xmlns:xlink="http://www.w3.org/1999/xlink" xlink:type="simple"><person-group><name name-style="western"><surname>Jaitrong</surname><given-names>W</given-names></name><name name-style="western"><surname>Yamane</surname><given-names>Sk</given-names></name><name name-style="western"><surname>Chanthalangsy</surname><given-names>N</given-names></name></person-group> (<year>2011</year>)<article-title> The ant genus <italic>Aenictus</italic> from Laos, with description of a new species (Hymenoptera: Formicidae: Aenictinae).</article-title><source>Journal of Asia-Pacific Entomology </source><volume>14</volume>: <fpage>317</fpage>-<lpage>322</lpage>. doi: <ext-link ext-link-type="uri" xlink:href="http://dx.doi.org/10.1016/j.aspen.2010.12.012" xlink:type="simple">10.1016/j.aspen.2010.12.012</ext-link></mixed-citation></ref></ref-list></tp:taxon-treatment>
