# Supplementary material for: Review of the Southeast Asian species of the Aenictus javanus and Aenictus philippinensis species groups (Hymenoptera, Formicidae, Aenictinae)
Source: Zookeys. 2012 May 14;(193):49–78. doi: 10.3897/zookeys.193.2768 (PMC3361139; doi:10.3897/zookeys.193.2768)
Supplement: XML Treatment for Aenictus piercei [file zookeys.193.2768-treatment6.xml]

<!DOCTYPE tp:taxon-treatment
  PUBLIC "-//TaxonX//DTD Taxonomic Treatment Publishing DTD v0 20100105//EN" "tax-treatment-NSO.dtd">
<tp:taxon-treatment xmlns:tp="http://www.plazi.org/taxpub"><tp:treatment-meta><mixed-citation publication-type="journal"><person-group><name><surname>Jaitrong</surname><given-names>Weeyawat</given-names></name><name><surname>Yamane</surname><given-names>Seiki</given-names></name></person-group><article-title>Review of the Southeast Asian species of the 
                    <italic>Aenictus javanus</italic> and 
                    <italic>Aenictus philippinensis</italic> species groups (Hymenoptera, Formicidae, Aenictinae)
                </article-title><source>Zookeys</source><day>14</day><month>5</month><year>2012</year><volume>2012</volume><issue>193</issue><fpage>49</fpage><lpage>78</lpage><pub-id pub-id-type="doi">10.3897/zookeys.193.2768</pub-id></mixed-citation></tp:treatment-meta><tp:nomenclature><tp:taxon-name>
                            <tp:taxon-name-part taxon-name-part-type="genus">Aenictus</tp:taxon-name-part>
                            <tp:taxon-name-part taxon-name-part-type="species">piercei</tp:taxon-name-part>
                        <object-id xmlns:xlink="http://www.w3.org/1999/xlink" xlink:type="simple">http://species-id.net/wiki/Aenictus_piercei</object-id>
								</tp:taxon-name><tp:taxon-authority>Wheeler &amp; Chapman, 1930</tp:taxon-authority><xref ref-type="fig" rid="F6">Figs 6</xref><xref ref-type="fig" rid="F7">7B</xref><tp:nomenclature-citation-list><tp:nomenclature-citation><tp:taxon-name>Aenictus piercei</tp:taxon-name><comment> Wheeler &amp; Chapman, in <xref ref-type="bibr" rid="B11">Wheeler 1930</xref>: 209, fig. 7e–g; <xref ref-type="bibr" rid="B12">Wilson 1964</xref>: 474, figs 61–62; <xref ref-type="bibr" rid="B2">Bolton 1995</xref>: 60.</comment></tp:nomenclature-citation></tp:nomenclature-citation-list></tp:nomenclature><tp:treatment-sec sec-type="Types"><title>Types.</title><p>Two syntype workers on a pin, the Philippines, Negros, Cadiz, 2.VI.1924, leg. Dr. Pierce (MCZC, examined). The worker located below on the pin is selected as the lectotype (<xref ref-type="fig" rid="F6">Fig. 6B</xref>).</p></tp:treatment-sec><tp:treatment-sec sec-type="Measurements"><title>Measurements.</title><p>Lectotype: TL 2.15 mm; HL 0.53 mm; HW 0.48 mm; SL 0.28 mm; ML 0.70 mm; PL 0.20 mm; CI 90; SI 58.</p><p>Paralectotypes (n = 2): TL 2.15 mm; HL 0.53–0.58 mm; HW 0.48–0.50 mm; SL 0.28–0.33 mm; ML 0.70–0.83 mm; PL 0.20–0.23 mm; CI 87–90; SI 58–65.</p></tp:treatment-sec><tp:treatment-sec sec-type="Description"><title>Description of worker</title><p>(lectotype, paralectotype and a non-type worker)<bold>.</bold> Head in full-face view slightly longer than broad, subrectangular, with sides feebly convex and posterior margin almost straight; seen in profile occipital corner of head rounded. Antennal scape reaching midlength of head; antennal segment II longer and narrower than <!--PageBreak--><!--PageBreak--><!--PageBreak-->each of III–VI; terminal segment almost as long as VII+VIII+IX and 1.9 times as long as broad. Anterior margin of clypeus bearing 9–10 denticles (this observation is based on the single non-type worker, since in the lectotype mouth parts are buried in glue and the head of the paralectotype was missing). Masticatory margin of mandible with 3 acute teeth including large apical tooth; basal margin lacking denticles. Promesonotum in profile almost flat dorsally; in profile propodeum almost flat dorsally; propodeal junction angulate, right-angled; declivity of propodeum nearly flat, with blunt lateral carinae, but not demarcated basally by a transverse carina. Petiole almost as long as high, its dorsal outline convex; subpetiolar process well developed, subrectangular, its ventral margin slightly convex and longer than posterior margin; postpetiole almost as long as petiole.</p><p>Head including antennal scape entirely smooth and shiny. Mandible finely striate except along masticatory and outer margins. Pronotum entirely smooth and shiny except for anteriormost part microreticulate; mesonotum smooth and shiny; mesopleuron, metapleuron and propodeum microreticulate. Petiole entirely microreticulate. Postpetiole microreticulate except for a small smooth and shiny area on dorsal surface.</p><p>Head and mesosoma dorsally with relatively sparse standing hairs mixed with sparse short hairs; longest pronotal hairs 0.09–0.10 mm long. Entire body yellowish brown or reddish brown; legs palest.</p><fig id="F6" position="float" orientation="portrait"><label>Figure 6.</label><caption><p><italic><tp:taxon-name>Aenictus piercei</tp:taxon-name></italic> (A, B, C, F, lectotype; D, E, non-type from the type locality). <bold>A</bold> Habitus in profile <bold>B</bold> lectotype and paralectotype designated in the present paper (arrow indicating the lectotype) <bold>C</bold> labels of lectotype <bold>D</bold> head in full-face view <bold>E</bold> mandible and anterior clypeal margin <bold>F</bold> propodeal declivity in dorsal view.</p></caption><graphic xmlns:xlink="http://www.w3.org/1999/xlink" xlink:href="ZooKeys-193-049-g006.jpg" position="float" orientation="portrait" xlink:type="simple"/></fig></tp:treatment-sec><tp:treatment-sec sec-type="Non-type material examined"><title>Non-type material examined.</title><p>We examined a worker collected from the same place by Chapman but in a different year (2/6/29). It bears a small piece of white paper with handwriting “cotype”, and a small piece of red paper. As this specimen was not mentioned in the original description, it is not part of the type series. However, all the three specimens belong to the same species without doubt.</p></tp:treatment-sec><tp:treatment-sec sec-type="Distribution"><title>Distribution.</title><p>Philippines (Negros and Mindanao) (<xref ref-type="fig" rid="F7">Fig. 7B</xref>).</p><fig id="F7" position="float" orientation="portrait"><label>Figure 7.</label><caption><p>Distribution of the species of the <italic><tp:taxon-name>Aenictus javanus</tp:taxon-name></italic> group. <bold>A</bold> <italic><tp:taxon-name>Aenictus doydeei</tp:taxon-name></italic>, <italic><tp:taxon-name>Aenictus nishimurai</tp:taxon-name></italic>, and <italic><tp:taxon-name>Aenictus duengkaei</tp:taxon-name></italic> sp. n. <bold>B</bold> <italic><tp:taxon-name>Aenictus javanus</tp:taxon-name></italic>, <italic><tp:taxon-name>Aenictus longinodus</tp:taxon-name></italic> sp. n., and <italic><tp:taxon-name>Aenictus piercei</tp:taxon-name></italic>.</p></caption><graphic xmlns:xlink="http://www.w3.org/1999/xlink" xlink:href="ZooKeys-193-049-g007.jpg" position="float" orientation="portrait" xlink:type="simple"/></fig></tp:treatment-sec><tp:treatment-sec sec-type="Bionomics"><title>Bionomics.</title><p>Little is known about the bionomics of <italic><tp:taxon-name>Aenictus piercei</tp:taxon-name></italic>. Nothing is mentioned by <xref ref-type="bibr" rid="B11">Wheeler (1930)</xref> on it. However, judging from the hitherto known localities (Negros and Mindanao) (see <xref ref-type="bibr" rid="B12">Wilson 1964</xref>) this species inhabits lowland (15–600 m) and is probably restricted to the Philippines. <xref ref-type="bibr" rid="B12">Wilson (1964)</xref> cited India, Solon (ca. 1400 m), as a locality of <italic><tp:taxon-name>Aenictus piercei</tp:taxon-name></italic>, but the identification should be reconfirmed.</p></tp:treatment-sec><tp:treatment-sec sec-type="Remarks"><title>Remarks.</title><p>This species is most similar to <italic><tp:taxon-name>Aenictus duengkaei</tp:taxon-name></italic> (see under <italic><tp:taxon-name>Aenictus duengkaei</tp:taxon-name></italic> for differences). According to <xref ref-type="bibr" rid="B12">Wilson (1964)</xref> the clypeus of <italic><tp:taxon-name>Aenictus piercei</tp:taxon-name></italic> has an entire anterior margin without denticles. Following this information, <xref ref-type="bibr" rid="B8">Jaitrong and Yamane (2011)</xref> treated <italic><tp:taxon-name>Aenictus piercei</tp:taxon-name></italic> as a member of their <italic><tp:taxon-name>Aenictus piercei</tp:taxon-name></italic> group (no denticles in this group). However, the non-type specimen mentioned above has nine denticles on the anterior clypeal margin. After carefully examining the type material of <italic><tp:taxon-name>Aenictus piercei</tp:taxon-name></italic> we concluded that this species should be removed from the <italic><tp:taxon-name>Aenictus piercei</tp:taxon-name></italic> group and that it is a member of the <italic><tp:taxon-name>Aenictus javanus</tp:taxon-name></italic> group.</p></tp:treatment-sec><ref-list><ref id="B11"><mixed-citation xmlns:xlink="http://www.w3.org/1999/xlink" xlink:type="simple"><person-group><name name-style="western"><surname>Wheeler</surname><given-names>WM</given-names></name></person-group> (<year>1930</year>)<article-title> Philippine ants of the genus <italic>Aenictus</italic> with descriptions of the females of two species.</article-title><source>Journal of the New York Entomological Society </source><volume>38</volume>: <fpage>193</fpage>-<lpage>212</lpage>.</mixed-citation></ref><ref id="B12"><mixed-citation xmlns:xlink="http://www.w3.org/1999/xlink" xlink:type="simple"><person-group><name name-style="western"><surname>Wilson</surname><given-names>EO</given-names></name></person-group> (<year>1964</year>)<article-title> The true army ants of the Indo-Australian area (Hymenoptera: Formicidae: Dorylinae).</article-title><source>Pacific Insects </source><volume>6</volume> (<issue>3</issue>): <fpage>427</fpage>-<lpage>483</lpage>.</mixed-citation></ref><ref id="B2"><mixed-citation xmlns:xlink="http://www.w3.org/1999/xlink" xlink:type="simple"><person-group><name name-style="western"><surname>Bolton</surname><given-names>B</given-names></name></person-group> (<year>1995</year>)<source> A New General Catalogue of the Ants of the World.</source><publisher-name>Harvard University Press, Cambridge</publisher-name>, <publisher-loc>Massachusetts</publisher-loc>, <lpage>504</lpage> pp.</mixed-citation></ref><ref id="B8"><mixed-citation xmlns:xlink="http://www.w3.org/1999/xlink" xlink:type="simple"><person-group><name name-style="western"><surname>Jaitrong</surname><given-names>W</given-names></name><name name-style="western"><surname>Yamane</surname><given-names>Sk</given-names></name></person-group> (<year>2011</year>)<article-title> Synopsis of <italic>Aenictus</italic> species and revision of the <italic>A. currax</italic> and <italic>A. laeviceps</italic> groups in the eastern Oriental, Indo-Australian, and Australasian regions (Hymenoptera: Formicidae: Aenictinae).</article-title><source>Zootaxa </source><volume>3128</volume>: <fpage>1</fpage>-<lpage>46</lpage>.</mixed-citation></ref></ref-list></tp:taxon-treatment>
