# Supplementary material for: Review of the Southeast Asian species of the Aenictus javanus and Aenictus philippinensis species groups (Hymenoptera, Formicidae, Aenictinae)
Source: Zookeys. 2012 May 14;(193):49–78. doi: 10.3897/zookeys.193.2768 (PMC3361139; doi:10.3897/zookeys.193.2768)
Supplement: XML Treatment for Aenictus pangantihoni [file zookeys.193.2768-treatment7.xml]

<!DOCTYPE tp:taxon-treatment
  PUBLIC "-//TaxonX//DTD Taxonomic Treatment Publishing DTD v0 20100105//EN" "tax-treatment-NSO.dtd">
<tp:taxon-treatment xmlns:tp="http://www.plazi.org/taxpub"><tp:treatment-meta><mixed-citation publication-type="journal"><person-group><name><surname>Jaitrong</surname><given-names>Weeyawat</given-names></name><name><surname>Yamane</surname><given-names>Seiki</given-names></name></person-group><article-title>Review of the Southeast Asian species of the 
                    <italic>Aenictus javanus</italic> and 
                    <italic>Aenictus philippinensis</italic> species groups (Hymenoptera, Formicidae, Aenictinae)
                </article-title><source>Zookeys</source><day>14</day><month>5</month><year>2012</year><volume>2012</volume><issue>193</issue><fpage>49</fpage><lpage>78</lpage><pub-id pub-id-type="doi">10.3897/zookeys.193.2768</pub-id></mixed-citation></tp:treatment-meta><tp:nomenclature><tp:taxon-name>
                            <tp:taxon-name-part taxon-name-part-type="genus">Aenictus</tp:taxon-name-part>
                            <tp:taxon-name-part taxon-name-part-type="species">pangantihoni</tp:taxon-name-part>
                        <object-id xmlns:xlink="http://www.w3.org/1999/xlink" xlink:type="simple">http://species-id.net/wiki/Aenictus_pangantihoni</object-id>
								</tp:taxon-name><tp:taxon-authority>Zettel &amp; Sorger, 2010</tp:taxon-authority><xref ref-type="fig" rid="F8">Figs 8</xref><xref ref-type="fig" rid="F12">12</xref><tp:nomenclature-citation-list><tp:nomenclature-citation><tp:taxon-name>Aenictus pangantihoni</tp:taxon-name><comment><xref ref-type="bibr" rid="B13">Zettel and Sorger 2010</xref>: 120, figs. 5–8, 13.</comment></tp:nomenclature-citation></tp:nomenclature-citation-list></tp:nomenclature><tp:treatment-sec sec-type="Types"><title>Types.</title><p>Holotype (USC) and 56 paratype workers (NHMV, SKYC, THNHM) from Philippines, Camiguin, West of Mambajao, Katibawasan area, 350 m a.s.l., H. Zettel and C.V. Pangantihon leg. Four paratype workers in SKYC and THNHM were examined.</p></tp:treatment-sec><tp:treatment-sec sec-type="Measurements"><title>Measurements.</title><p>Paratype (n = 4): TL 4.00–4.10 mm; HL 0.83–0.88 mm; HW 0.78–0.80 mm; SL 0.55–0.63 mm; ML 1.38–1.43 mm; PL 0.35–0.38 mm; CI 91–95; SI 75–78.</p></tp:treatment-sec><tp:treatment-sec sec-type="Description"><title>Description of worker</title><p>(paratypes)<bold>.</bold> Head in full-face view slightly longer than broad, with sides slightly convex and posterior margin almost straight; occipital margin forming a distinct carina; seen in profile occipital corner of head rounded. Antennal scape relatively short, slightly extending 2/3 of head length; antennal segment II slightly longer than each of III-VI; terminal segment almost as long as VII+VIII+IX. Frontal carinae short fused at the level of antennal base to form a single carina and slightly extending beyond the level of the posterior margin of torulus, poorly developed in posterior half. Parafrontal ridge short, extending less than 1/3 of head length, 0.17 mm long, seen in profile weakly developed in the middle. Masticatory margin of mandible with a large apical tooth followed by a series of 7–9 denticles of two sizes, the larger ones alternating with 1–3 of smaller size. Mesosoma in profile with promesonotum weakly convex dorsally and sloping gradually to metanotal groove; metanotal groove distinct and deep; upper portion of mesopleuron impressed; propodeum slightly lower than mesonotum; propodeal junction right-angled; declivity of propodeum shallowly concave, encircled with a distinct rim. Petiole subsessile, distinctly longer than high; subpetiolar process almost absent; postpetiole as long as petiole (including short pedicel) and almost as long as high, with its node rounded dorsally. Legs relatively short, seen from side with greatly swollen femora.</p><p>Head entirely smooth and shiny, except for hair pits; mandible smooth and shiny, with scattered punctures; antennal scape superficially shagreened. Pronotum smooth and shiny except for its anteriormost portion reticulate; lateral face of pronotum smooth and shiny, with a narrow ventral belt that is impressed and reticulate, this belt continuing posteriorly, running along posterior margin of the lateral face, approaching<!--PageBreak--> dorsal face of pronotum; mesonotum smooth and shiny; mesopleuron, metapleuron and propodeum densely punctuate/reticulate and mat except for isolated small shiny areas. Both petiole and postpetiole microrecticulate except dorsal faces smooth and shiny. Femora superficially shagreened with smooth and shiny interspaces; tibiae superficially shagreened, partly smooth and shiny.</p><p><!--PageBreak-->Head and mesosoma dorsally with relatively sparse standing hairs; longest pronotal hair 0.2–0.25 mm long. Entire body reddish brown.</p><fig id="F8" position="float" orientation="portrait"><label>Figure 8.</label><caption><p><italic><tp:taxon-name>Aenictus pangantihoni</tp:taxon-name></italic> (paratype). <bold>A</bold> Head in full-face view <bold>B</bold> occipital corner of head <bold>C</bold> dorsal view of body <bold>D</bold> habitus in profile.</p></caption><graphic xmlns:xlink="http://www.w3.org/1999/xlink" xlink:href="ZooKeys-193-049-g008.jpg" position="float" orientation="portrait" xlink:type="simple"/></fig></tp:treatment-sec><tp:treatment-sec sec-type="Distribution"><title>Distribution.</title><p>Philippines (Camiguin Island) (<xref ref-type="fig" rid="F12">Fig. 12</xref>).</p></tp:treatment-sec><tp:treatment-sec sec-type="Bionomics"><title>Bionomics.</title><p>So far <italic><tp:taxon-name>Aenictus pangantihoni</tp:taxon-name></italic> is known only from the type locality. The type material was collected from a trail lined with some bushes and trees in a pasture area at an elevation ca. 350 m (<xref ref-type="bibr" rid="B13">Zettel and Sorger 2010</xref>).</p></tp:treatment-sec><tp:treatment-sec sec-type="Remarks"><title>Remarks.</title><p><italic><tp:taxon-name>Aenictus pangantihoni</tp:taxon-name></italic> is most similar in general appearance to <italic><tp:taxon-name>Aenictus rabori</tp:taxon-name></italic>. However, it is easily distinguished from the latter as follows: smaller than <italic><tp:taxon-name>Aenictus rabori</tp:taxon-name></italic> (HW 0.78–0.80 mm, TL 4.00–4.10 mm in <italic><tp:taxon-name>Aenictus pangantihoni</tp:taxon-name></italic>; HW 0.83–0.85 mm, TL 4.35–4.45 mm in <italic><tp:taxon-name>Aenictus rabori</tp:taxon-name></italic>); seen in profile occipital corner of head round, without protruding lobe (with a lobe in <italic><tp:taxon-name>Aenictus rabori</tp:taxon-name></italic>); sides of head entirely smooth and shiny (partly superficially shagreened with smooth and shiny interspaces in <italic><tp:taxon-name>Aenictus rabori</tp:taxon-name></italic>).</p></tp:treatment-sec><tp:treatment-sec><!--Section generated to contain objects referenced in tp:taxon-treatment.--><fig id="F12" position="float" orientation="portrait"><label>Figure 12.</label><caption><p>Distribution of the species of the <italic><tp:taxon-name>Aenictus philippinensis</tp:taxon-name></italic> group.</p></caption><graphic xmlns:xlink="http://www.w3.org/1999/xlink" xlink:href="ZooKeys-193-049-g012.jpg" position="float" orientation="portrait" xlink:type="simple"/></fig></tp:treatment-sec><ref-list><ref id="B13"><mixed-citation xmlns:xlink="http://www.w3.org/1999/xlink" xlink:type="simple"><person-group><name name-style="western"><surname>Zettel</surname><given-names>H</given-names></name><name name-style="western"><surname>Sorger</surname><given-names>MD</given-names></name></person-group> (<year>2010</year>)<article-title> Three new species of the army ant genus <italic>Aenictus</italic> Shuckard, 1840 (Hymenoptera: Formicidae: Aenictinae) from Borneo and the Philippines.</article-title><source>Zeitschrift der Arbeitsgemeinschaft Österreichischer Entomologen </source><volume>62</volume>: <fpage>115</fpage>-<lpage>125</lpage>.</mixed-citation></ref></ref-list></tp:taxon-treatment>
