# Supplementary material for: Review of the Southeast Asian species of the Aenictus javanus and Aenictus philippinensis species groups (Hymenoptera, Formicidae, Aenictinae)
Source: Zookeys. 2012 May 14;(193):49–78. doi: 10.3897/zookeys.193.2768 (PMC3361139; doi:10.3897/zookeys.193.2768)
Supplement: XML Treatment for Aenictus philippinensis [file zookeys.193.2768-treatment8.xml]

<!DOCTYPE tp:taxon-treatment
  PUBLIC "-//TaxonX//DTD Taxonomic Treatment Publishing DTD v0 20100105//EN" "tax-treatment-NSO.dtd">
<tp:taxon-treatment xmlns:tp="http://www.plazi.org/taxpub"><tp:treatment-meta><mixed-citation publication-type="journal"><person-group><name><surname>Jaitrong</surname><given-names>Weeyawat</given-names></name><name><surname>Yamane</surname><given-names>Seiki</given-names></name></person-group><article-title>Review of the Southeast Asian species of the 
                    <italic>Aenictus javanus</italic> and 
                    <italic>Aenictus philippinensis</italic> species groups (Hymenoptera, Formicidae, Aenictinae)
                </article-title><source>Zookeys</source><day>14</day><month>5</month><year>2012</year><volume>2012</volume><issue>193</issue><fpage>49</fpage><lpage>78</lpage><pub-id pub-id-type="doi">10.3897/zookeys.193.2768</pub-id></mixed-citation></tp:treatment-meta><tp:nomenclature><tp:taxon-name>
                            <tp:taxon-name-part taxon-name-part-type="genus">Aenictus</tp:taxon-name-part>
                            <tp:taxon-name-part taxon-name-part-type="species">philippinensis</tp:taxon-name-part>
                        <object-id xmlns:xlink="http://www.w3.org/1999/xlink" xlink:type="simple">http://species-id.net/wiki/Aenictus_philippinensis</object-id>
								</tp:taxon-name><tp:taxon-authority>Chapman, 1963</tp:taxon-authority><xref ref-type="fig" rid="F9">Figs 9</xref><xref ref-type="fig" rid="F12">12</xref><tp:nomenclature-citation-list><tp:nomenclature-citation><tp:taxon-name>Aenictus philippinensis</tp:taxon-name><comment><xref ref-type="bibr" rid="B5">Chapman 1963</xref>: 247, fig. 2.</comment></tp:nomenclature-citation></tp:nomenclature-citation-list></tp:nomenclature><tp:treatment-sec sec-type="Types"><title>Types.</title><p>Syntype workers from Philippines, Negros, Horns of Negros, 450 and 1,080 m (MCZC). We did not examine the type material of this species but specimens of a single colony from the type locality (Philippines, Negros) were examined.</p></tp:treatment-sec><tp:treatment-sec sec-type="Measurements"><title>Measurements.</title><p>Non-type workers (n = 10): TL 3.70–4.00 mm; HL 0.83–0.88 mm; HW 0.74–0.80 mm; SL 0.55–0.60 mm; ML 1.18–1.25 mm; PL 0.26–0.33 mm; CI 89–91; SI 74–77.</p></tp:treatment-sec><tp:treatment-sec sec-type="Description"><title>Description of worker.</title><p>Head in full-face view subretangular, slightly longer than broad, with sides weakly convex and posterior margin almost straight; occipital margin forming a narrow carina; seen in profile occipital corner of head rounded. Antennal scape relatively short, reaching only 2/3 of head length; antennal segment II almost as long as each of III-VI; terminal segment almost as long as VII+VIII+IX. Frontal carinae fused at the level of antennal base to form a single carina and extending beyond the level of the posterior margin of torulus, poorly developed in posterior half. Parafrontal ridge relatively long, extending less than 1/3 of head length, 0.25–0.28 mm long. Masticatory margin of mandible with a large apical tooth followed by a series of 6–7 denticles of same size. Mesosoma in profile with dorsally convex promesonotum and sloping gradually to metanotal groove; metanotal groove distinct and deep; mesopleuron relatively short, clearly dermacated from metapleuron by a deep groove; propodeum lower than mesonotum, weakly convex dorsally; propodeal junction right-angled; declivity of propodeum shallowly concave, encircled with a distinct rim. Petiole subsessile, slightly longer than high; subpetiolar process very low, its anteroventral corner bluntly angulate; postpetiole slightly longer than<!--PageBreak--> petiole and slightly longer than high, with its dorsal outline convex. Legs relatively long with apical halves of femora and tibiae somewhat swollen.</p><p>Head superficially reticulate and shiny; mandible very finely striate except along masticatory margin; antennal scape superficially shagreened. Promesonotum finely <!--PageBreak-->macroreticulate except dorsal face largely smooth and shiny; mesopleuron, metapleuron, and propodeum densely punctate/reticulate. Both petiole and postpetiole punctate except dorsal face of the latter smooth and shiny. Femora entirely superficially reticulate and shiny, partly smooth and shiny; tibiae weakly punctate.</p><p>Head and mesosoma dorsally with relatively sparse standing hairs mixed with short hairs over surface; longest pronotal hair 0.17–0.20 mm long. Entire body reddish brown.</p><fig id="F9" position="float" orientation="portrait"><label>Figure 9.</label><caption><p><italic><tp:taxon-name>Aenictus philippinensis</tp:taxon-name></italic> (non-type specimen from the Philippines). <bold>A</bold> Head in full-face view <bold>B</bold> occipital corner of head <bold>C</bold> dorsal view of body <bold>D</bold> habitus in profile.</p></caption><graphic xmlns:xlink="http://www.w3.org/1999/xlink" xlink:href="ZooKeys-193-049-g009.jpg" position="float" orientation="portrait" xlink:type="simple"/></fig></tp:treatment-sec><tp:treatment-sec sec-type="Non-type material examined"><title>Non-type material examined.</title><p><bold>Philippines:</bold> Negros Oriental, near Dumaguete, Apolong, Valencia, 26.XII.1998, Sk. Yamane leg., PH98-SKY-05 (SKYC, THNHM).</p></tp:treatment-sec><tp:treatment-sec sec-type="Distribution"><title>Distribution.</title><p>Philippines (Negros) (<xref ref-type="fig" rid="F12">Fig. 12</xref>).</p></tp:treatment-sec><tp:treatment-sec sec-type="Bionomics"><title>Bionomics.</title><p><italic><tp:taxon-name>Aenictus philippinensis</tp:taxon-name></italic> is very probably restricted to the Philippines and probably sympatric with <italic><tp:taxon-name>Aenictus rabori</tp:taxon-name></italic> in at least Negros Oriental. <xref ref-type="bibr" rid="B12">Wilson (1964)</xref> cited the observation by Chapman: “the workers of a colony came from the hole in the ground, climbed up a nearby stump, and spent the next hour in which they were observed building a living pyramid in the center of the stump. Some tried to build out from the edge of the stump in a horizontal direction.” We found a colony under a stone near a road.</p></tp:treatment-sec><tp:treatment-sec sec-type="Remarks"><title>Remarks.</title><p><italic><tp:taxon-name>Aenictus philippinensis</tp:taxon-name></italic> is similar to <italic><tp:taxon-name>Aenictus punctatus</tp:taxon-name></italic> as they have sculptured head and mandible. However, they differ in some characters. The sculpturing on the head is much weaker in <italic><tp:taxon-name>Aenictus philippinensis</tp:taxon-name></italic> (superficially reticulate and shiny) than in <italic><tp:taxon-name>Aenictus punctatus</tp:taxon-name></italic> (finely punctate). Pronotal dorsum is smooth and shiny in <italic><tp:taxon-name>Aenictus philippinensis</tp:taxon-name></italic>, but finely punctate in <italic><tp:taxon-name>Aenictus punctatus</tp:taxon-name></italic>. Propodeal declivity is dorsally margined with a low rim in <italic><tp:taxon-name>Aenictus philippinensis</tp:taxon-name></italic>; the rim is much more developed, in profile distinctly protruding posteriad in <italic><tp:taxon-name>Aenictus punctatus</tp:taxon-name></italic>.</p></tp:treatment-sec><tp:treatment-sec><!--Section generated to contain objects referenced in tp:taxon-treatment.--><fig id="F12" position="float" orientation="portrait"><label>Figure 12.</label><caption><p>Distribution of the species of the <italic><tp:taxon-name>Aenictus philippinensis</tp:taxon-name></italic> group.</p></caption><graphic xmlns:xlink="http://www.w3.org/1999/xlink" xlink:href="ZooKeys-193-049-g012.jpg" position="float" orientation="portrait" xlink:type="simple"/></fig></tp:treatment-sec><ref-list><ref id="B5"><mixed-citation xmlns:xlink="http://www.w3.org/1999/xlink" xlink:type="simple"><person-group><name name-style="western"><surname>Chapman</surname><given-names>JW</given-names></name></person-group> (<year>1963</year>)<article-title> Some new and interesting Philippine ants.</article-title><source>Pilippine Journal of Science </source><volume>92</volume>: <fpage>247</fpage>-<lpage>263</lpage>.</mixed-citation></ref><ref id="B12"><mixed-citation xmlns:xlink="http://www.w3.org/1999/xlink" xlink:type="simple"><person-group><name name-style="western"><surname>Wilson</surname><given-names>EO</given-names></name></person-group> (<year>1964</year>)<article-title> The true army ants of the Indo-Australian area (Hymenoptera: Formicidae: Dorylinae).</article-title><source>Pacific Insects </source><volume>6</volume> (<issue>3</issue>): <fpage>427</fpage>-<lpage>483</lpage>.</mixed-citation></ref></ref-list></tp:taxon-treatment>
