# Supplementary material for: Review of the Southeast Asian species of the Aenictus javanus and Aenictus philippinensis species groups (Hymenoptera, Formicidae, Aenictinae)
Source: Zookeys. 2012 May 14;(193):49–78. doi: 10.3897/zookeys.193.2768 (PMC3361139; doi:10.3897/zookeys.193.2768)
Supplement: XML Treatment for Aenictus punctatus [file zookeys.193.2768-treatment9.xml]

<!DOCTYPE tp:taxon-treatment
  PUBLIC "-//TaxonX//DTD Taxonomic Treatment Publishing DTD v0 20100105//EN" "tax-treatment-NSO.dtd">
<tp:taxon-treatment xmlns:tp="http://www.plazi.org/taxpub"><tp:treatment-meta><mixed-citation publication-type="journal"><person-group><name><surname>Jaitrong</surname><given-names>Weeyawat</given-names></name><name><surname>Yamane</surname><given-names>Seiki</given-names></name></person-group><article-title>Review of the Southeast Asian species of the 
                    <italic>Aenictus javanus</italic> and 
                    <italic>Aenictus philippinensis</italic> species groups (Hymenoptera, Formicidae, Aenictinae)
                </article-title><source>Zookeys</source><day>14</day><month>5</month><year>2012</year><volume>2012</volume><issue>193</issue><fpage>49</fpage><lpage>78</lpage><pub-id pub-id-type="doi">10.3897/zookeys.193.2768</pub-id></mixed-citation></tp:treatment-meta><tp:nomenclature><tp:taxon-name>
                            <tp:taxon-name-part taxon-name-part-type="genus">Aenictus</tp:taxon-name-part>
                            <tp:taxon-name-part taxon-name-part-type="species">punctatus</tp:taxon-name-part>
                        <object-id xmlns:xlink="http://www.w3.org/1999/xlink" xlink:type="simple">urn:lsid:zoobank.org:act:7D3C938A-9108-421B-8ED1-4AF0AE4DB335</object-id>
								<object-id xmlns:xlink="http://www.w3.org/1999/xlink" xlink:type="simple">http://species-id.net/wiki/Aenictus_punctatus</object-id>
								</tp:taxon-name><tp:taxon-authority>Jaitrong &amp; Yamane</tp:taxon-authority><tp:taxon-status xmlns:xlink="http://www.w3.org/1999/xlink" xlink:type="simple">sp. n.</tp:taxon-status><xref ref-type="fig" rid="F10">Figs 10</xref><xref ref-type="fig" rid="F12">12</xref></tp:nomenclature><tp:treatment-sec sec-type="Types"><title>Types.</title><p>Holotype from Brunei, Tasek Merimbun, 13.II.1999, K. Eguchi leg. Eg99-BOR-078 (SKYC). Nineteen paratype workers, same data as holotype (BMNH, MCZC, MHNG, SKYC, THNHM).</p></tp:treatment-sec><tp:treatment-sec sec-type="Measurements"><title>Measurements.</title><p>Holotype: TL 4.50 mm; HL 0.98 mm; HW 0.85 mm; SL 0.70 mm; ML 1.38 mm; PL 0.33 mm; CI 87; SI 82.</p><p>Paratypes (n = 9): TL 4.30–4.40 mm; HL 0.95–0.98 mm; HW 0.83–0.85 mm; SL 0.68–0.73 mm; ML 1.33–1.35 mm; PL 0.28–0.30 mm; CI 87; SI 82–85.</p></tp:treatment-sec><tp:treatment-sec sec-type="Description"><title>Description of worker</title><p>(holotype and paratypes)<bold>.</bold> Head in full-face view elliptical, clearly longer than broad, with sides convex and posterior margin almost straight or weakly convex; occipital margin forming a distinct carina; seen in profile occipital corner of head rounded. Antennal scape relatively long, extending 3/4 of head length; antennal segment II almost as long as each of III-VI; terminal segment slightly shorter than VII+VIII+IX. Frontal carinae short fused at the level of antennal base to form a single carina and slightly extending beyond 1/4 of head length, poorly developed in posterior<!--PageBreak--> half. Parafrontal ridge short, extending less than 1/3 of head length, 0.30–0.33 mm long. Masticatory margin of mandible with a series of 6–7 denticles of same size; basal margin of mandible lacking denticles. Mesosoma in profile with promesonotum convex dorsally and sloping gradually to metanotal groove; metanotal groove indistinct compared with those of the other members of the group; mesonotum demarcated from mesopleuron by a conspicuous ridge. Propodeum almost flat or weakly convex dorsally; declivity of propodeum shallowly concave, encircled with a developed rim; seen in profile dorsal portion of the rim protruding posteriad. Petiole subsessile, slightly longer than high, its dorsal outline elevated posteriorlly; subpetiolar process very low, its ventral outline weakly convex; postpetiole longer and larger than petiole and slightly longer than high, with its dorsal outline convex. Legs relatively long with apical halves of femora and tibiae somewhat swollen.</p><p>Head entirely finely punctate; mandible very finely striate except along masticatory margin; antennal scape finely punctate. Pronotum entirely punctate; mesopleuron, metapleuron and lateral face of propodeum punctate; dorsal face of propodeum finely punctate. Petiole entirely punctate; postpetiole punctate with weakly sculptured and shiny anterior slope of node. Basal half of femora densely punctate but apical half superficially macroreticulate and shiny; tibiae macroreticulate and shiny.</p><p><!--PageBreak-->Head and mesosoma dorsally with sparse standing hairs mixed with very short hairs; longest pronotal hair 0.25–0.28 mm long. Entire body dark reddish brown. Typhlatta spots absent.</p><fig id="F10" position="float" orientation="portrait"><label>Figure 10.</label><caption><p><italic><tp:taxon-name>Aenictus punctatus</tp:taxon-name></italic> <bold>sp. n.</bold> (holotype). <bold>A</bold> Head in full-face view <bold>B</bold> habitus in profile <bold>C</bold> occipital corner of head <bold>D</bold> dorsal view of body.</p></caption><graphic xmlns:xlink="http://www.w3.org/1999/xlink" xlink:href="ZooKeys-193-049-g010.jpg" position="float" orientation="portrait" xlink:type="simple"/></fig></tp:treatment-sec><tp:treatment-sec sec-type="Etymology"><title>Etymology.</title><p>The species epithet “punctatus” is a Latin word meaning punctate. This refers to the finely punctate head of this species, while the head is reticulate or smooth and shiny in the other species of the <italic><tp:taxon-name>Aenictus philippinensis</tp:taxon-name></italic> group.</p></tp:treatment-sec><tp:treatment-sec sec-type="Non-type materials examined"><title>Non-type materials examined.</title><p><bold>Malaysia:</bold> Borneo, Sabah, Sepilok Forest, 27.VIII.1995, Sk. Yamane leg. (SKYC, THNHM); Borneo, Sabah, Danum Valley, 4.XII.1996, K. Eguchi leg., Eg96-BOR-155 (SKYC); Borneo, Sabah, Tawau, Gunong Rara 9.XI.1996, K. Eguchi leg., Eg96-BOR-323 (SKYC, THNHM); Borneo, Sarawak, Sg. Segerugok, Song, 22.IX.1993, A. Rahman leg. (SKYC); Borneo, Sarawak, Semengoh N.P., 18.IV.1993, Sk. Yamane leg. (SKYC, THNHM); Borneo, Sarawak, Miri, Lambir N.P., Head Quarter, 17.VIII.1995, H. Okido leg. (SKYC, THNHM); same loc., 8 ha plot, 30.VI.2004, Sk. Yamane leg., SR04-SKY-38 (SKYC, THNHM). <bold>BRUNEI:</bold> Tasek Merimbun, 17.II.1999, A. Tuah leg., Eg99-BOR-130 (SKYC, THNHM). <bold>INDONESIA:</bold> E. Kalimantan, Kutai N.P., Sangkimah, 8.IX.1993, Sk. Yamane leg. (SKYC, THNHM); Java, Ujung Kulou, Cibon, 15.III.1997, F. Ito leg., FI97–182 (SKYC, THNHM).</p></tp:treatment-sec><tp:treatment-sec sec-type="Distribution"><title>Distribution. </title><p>Borneo (Sabah, Sarawak, Brunei, and E. Kalimantan) and Java (<xref ref-type="fig" rid="F12">Fig. 12</xref>).</p></tp:treatment-sec><tp:treatment-sec sec-type="Bionomics"><title>Bionomics.</title><p>All the members of the <italic><tp:taxon-name>Aenictus philippinensis</tp:taxon-name></italic> group are probably restricted to the Philippines except for <italic><tp:taxon-name>Aenictus punctatus</tp:taxon-name></italic> that is distributed on Borneo and Java. All of the materials of this species examined were collected from lowland rainforests. A colony from Sarawak was collected from rotten wood in September 1993. A colony from Lambir National Park (SR04-SKY-38) was collected at night.</p></tp:treatment-sec><tp:treatment-sec sec-type="Remarks"><title>Remarks.</title><p>This species is closely related to <italic><tp:taxon-name>Aenictus philippinensis</tp:taxon-name></italic>. See under <italic><tp:taxon-name>Aenictus philippinensis</tp:taxon-name></italic> for details.</p></tp:treatment-sec><tp:treatment-sec><!--Section generated to contain objects referenced in tp:taxon-treatment.--><fig id="F12" position="float" orientation="portrait"><label>Figure 12.</label><caption><p>Distribution of the species of the <italic><tp:taxon-name>Aenictus philippinensis</tp:taxon-name></italic> group.</p></caption><graphic xmlns:xlink="http://www.w3.org/1999/xlink" xlink:href="ZooKeys-193-049-g012.jpg" position="float" orientation="portrait" xlink:type="simple"/></fig></tp:treatment-sec></tp:taxon-treatment>
