# Supplementary material for: Review of the Southeast Asian species of the Aenictus javanus and Aenictus philippinensis species groups (Hymenoptera, Formicidae, Aenictinae)
Source: Zookeys. 2012 May 14;(193):49–78. doi: 10.3897/zookeys.193.2768 (PMC3361139; doi:10.3897/zookeys.193.2768)
Supplement: XML Treatment for Aenictus rabori [file zookeys.193.2768-treatment10.xml]

<!DOCTYPE tp:taxon-treatment
  PUBLIC "-//TaxonX//DTD Taxonomic Treatment Publishing DTD v0 20100105//EN" "tax-treatment-NSO.dtd">
<tp:taxon-treatment xmlns:tp="http://www.plazi.org/taxpub"><tp:treatment-meta><mixed-citation publication-type="journal"><person-group><name><surname>Jaitrong</surname><given-names>Weeyawat</given-names></name><name><surname>Yamane</surname><given-names>Seiki</given-names></name></person-group><article-title>Review of the Southeast Asian species of the 
                    <italic>Aenictus javanus</italic> and 
                    <italic>Aenictus philippinensis</italic> species groups (Hymenoptera, Formicidae, Aenictinae)
                </article-title><source>Zookeys</source><day>14</day><month>5</month><year>2012</year><volume>2012</volume><issue>193</issue><fpage>49</fpage><lpage>78</lpage><pub-id pub-id-type="doi">10.3897/zookeys.193.2768</pub-id></mixed-citation></tp:treatment-meta><tp:nomenclature><tp:taxon-name>
                            <tp:taxon-name-part taxon-name-part-type="genus">Aenictus</tp:taxon-name-part>
                            <tp:taxon-name-part taxon-name-part-type="species">rabori</tp:taxon-name-part>
                        <object-id xmlns:xlink="http://www.w3.org/1999/xlink" xlink:type="simple">http://species-id.net/wiki/Aenictus_rabori</object-id>
								</tp:taxon-name><tp:taxon-authority>Chapman, 1963</tp:taxon-authority><xref ref-type="fig" rid="F11">Figs 11</xref><xref ref-type="fig" rid="F12">12</xref><tp:nomenclature-citation-list><tp:nomenclature-citation><tp:taxon-name>Aenictus rabori</tp:taxon-name><comment><xref ref-type="bibr" rid="B5">Chapman 1963</xref>: 249, fig. 1.</comment></tp:nomenclature-citation></tp:nomenclature-citation-list></tp:nomenclature><tp:treatment-sec sec-type="Types"><title>Types.</title><p>Nine syntype workers (two on each of three pins, three on another) from Philippines, Negros, Horns of Negros, 1,080 m (MCZC, examined). One worker among them (top on a pin) is selected as lectotype (<xref ref-type="fig" rid="F11">Fig. 11E</xref>).</p></tp:treatment-sec><tp:treatment-sec sec-type="Measurements"><title>Measurements.</title><p>Lectotype: TL 4.50 mm; HL 0.85 mm; HW 0.83 mm; SL 0.65 mm; ML 1.48 mm; PL 0.35 mm; CI 97; SI 79.</p><p>Paralectotype (n = 8): TL 4.35–4.45 mm; HL 0.83–0.88 mm; HW 0.78–0.83 mm; SL 0.63–0.65 mm; ML 1.48–1.50 mm; PL 0.35–0.38 mm; CI 94–97; SI 76–79.</p></tp:treatment-sec><tp:treatment-sec sec-type="Description"><title>Description of worker</title><p>(lectotype and paralectotypes)<bold>.</bold> Head in full-face view slightly longer than broad, with sides convex and posterior margin nearly straight,<!--PageBreak--> very weakly sinuate; occipital margin bearing a distinct carina; occipital corner of head with a protruding lobe (part of occipital carina). Antennal scape relatively short, reaching only 2/3 of head length; antennal segment II slightly longer than each of III-VI; terminal segment slightly shorter than VII+VIII+IX. Frontal carinae short fused at the level of antennal base to form a single carina and much extending beyond the level of the posterior margin of torulus, poorly developed in posterior half. Parafrontal ridge short, extending less than 1/3 of head length, 0.25–0.27 mm long, seen in profile weakly developed in posterior half. Masticatory margin of man<!--PageBreak-->dible with a large apical tooth followed by a series of 4–5 denticles, which gradually reduce in size toward basal angle of mandible. Promesonotum in profile weakly convex dorsally and sloping gradually to metanotal groove; metanotal groove distinct and deep; upper portion of meso- and meta-pleuron impressed, much lower than promesonotum. Declivity of propodeum shallowly concave, encircled with a distinct rim that protrudes posteriad. Petiole subsessile, distinctly longer than high; subpetiolar process almost absent; postpetiole slightly shorter than petiole and almost as long as high, with its node rounded dorsally. Legs relatively short, seen from side with greatly swollen femora.</p><p>Head entirely smooth and shiny, except for hair pits, area on the side of head anterior to occipital corner with superficial reticulation; mandible extensively smooth and shiny except for hair pits; antennal scape superficially shagreened. Pronotum smooth<!--PageBreak--> and shiny, except for its anteriormost portion reticulate, narrow lateral margins distinctly reticulate, reaching back to posterior margin; mesonotum smooth and shiny; mesopleuron, metapleuron and propodeum densely punctuate/reticulate mixed with some rugae, mat except antero-ventral parts of meso- and metapleuron slightly shiny. Petiole microreticulate with dorsum more weakly sculptured; dorsum of postpetiole extensively smooth and shiny but other parts more or less reticulate. Femora entirely superficially reticulate and shiny; tibiae superficially shagreened partly smooth and shiny.</p><p>Head and mesosoma dorsally with relatively sparse long standing hairs; longest pronotal hair 0.25–0.27 mm long. Head, antennae, legs, and gaster yellowish brown; mandible, mesosoma, petiole, and postpetiole reddish brown.</p><fig id="F11" position="float" orientation="portrait"><label>Figure 11.</label><caption><p><italic><tp:taxon-name>Aenictus rabori</tp:taxon-name></italic> (lectotype). <bold>A</bold> Head in full-face view <bold>B</bold> habitus in profile <bold>C</bold> occipital corner of head <bold>D</bold> dorsal view of body <bold>E</bold> lectotype and paralectotype designated in the present paper (arrow indicating the lectotype) <bold>F</bold> labels of lectotype.</p></caption><graphic xmlns:xlink="http://www.w3.org/1999/xlink" xlink:href="ZooKeys-193-049-g011.jpg" position="float" orientation="portrait" xlink:type="simple"/></fig></tp:treatment-sec><tp:treatment-sec sec-type="Distribution"><title>Distribution.</title><p>Philippines (Negros Island) (<xref ref-type="fig" rid="F12">Fig. 12</xref>).</p><fig id="F12" position="float" orientation="portrait"><label>Figure 12.</label><caption><p>Distribution of the species of the <italic><tp:taxon-name>Aenictus philippinensis</tp:taxon-name></italic> group.</p></caption><graphic xmlns:xlink="http://www.w3.org/1999/xlink" xlink:href="ZooKeys-193-049-g012.jpg" position="float" orientation="portrait" xlink:type="simple"/></fig></tp:treatment-sec><tp:treatment-sec sec-type="Bionomics"><title>Bionomics.</title><p>So far <italic><tp:taxon-name>Aenictus rabori</tp:taxon-name></italic> is known only from the type locality<bold>.</bold> The colony observed by Chapman was foraging in a garden at 1,080 m in elevation (<xref ref-type="bibr" rid="B5">Chapman 1963</xref>).</p></tp:treatment-sec><tp:treatment-sec sec-type="Remarks"><title>Remarks.</title><p>This species is closely related to <italic><tp:taxon-name>Aenictus pangantihoni</tp:taxon-name></italic>. See under <italic><tp:taxon-name>Aenictus pangantihoni</tp:taxon-name></italic> for details.</p></tp:treatment-sec><ref-list><ref id="B5"><mixed-citation xmlns:xlink="http://www.w3.org/1999/xlink" xlink:type="simple"><person-group><name name-style="western"><surname>Chapman</surname><given-names>JW</given-names></name></person-group> (<year>1963</year>)<article-title> Some new and interesting Philippine ants.</article-title><source>Pilippine Journal of Science </source><volume>92</volume>: <fpage>247</fpage>-<lpage>263</lpage>.</mixed-citation></ref></ref-list></tp:taxon-treatment>
